# Supplementary material for: Bedside Diaphragm and Lung Ultrasound for Predicting Liberation from Mechanical Ventilation: A Systematic Review with Clinical Synthesis
Source: J Clin Med. 2026 May 18;15(10):3877. doi: 10.3390/jcm15103877 (PMC13207019; doi:10.3390/jcm15103877)
Supplement: Supplementary file 1 [file jcm-15-03877-s001.zip]

Archive with 1 entries (1 files):
- jcm-4198916-supplementary.pdf
